# Supplementary material for: TNF Signaling Is Required for Castration-Induced Vascular Damage Preceding Prostate Cancer Regression
Source: Cancers (Basel). 2022 Dec 7;14(24):6020. doi: 10.3390/cancers14246020 (PMC9775958; doi:10.3390/cancers14246020)
Supplement: Supplementary file 1 [file cancers-14-06020-s001.zip]

Archive with 1 entries (1 files):
- cancers-2027538-supplementary.pdf
